# Supplementary material for: lncRNA-RNA Interactions across the Human Transcriptome
Source: PLoS One. 2016 Mar 1;11(3):e0150353. doi: 10.1371/journal.pone.0150353 (PMC4773119; doi:10.1371/journal.pone.0150353)
Supplement: S1 File — The file contains a list of all human transcripts putatively affected by lncRNAs through one of the following mechanisms: i) masking splice sites and other splicing signals, ii) competing with miRNAs for binding sites on transcripts, iii) promoting mRNA editing events, and iv) hybridizing with 3' UTRs of Alu-containing transcripts and targeting mRNA molecules for degradation through Staufen-mediated decay pathway. (TXT) [file pone.0150353.s002.txt]

Ensembl_transcript_id	Events
--------------------------------------------------------------------------------------------
ENST00000341423	miRNA
ENST00000262613	miRNA
ENST00000442130	splicing
ENST00000338163	miRNA
ENST00000580974	splicing
ENST00000580975	splicing, editing
ENST00000580977	splicing
ENST00000580970	splicing
ENST00000580979	miRNA, editing
ENST00000496119	splicing, miRNA
ENST00000606537	miRNA, editing
ENST00000589837	splicing, miRNA
ENST00000505619	splicing, editing
ENST00000456145	splicing
ENST00000456144	splicing
ENST00000456147	splicing, miRNA
ENST00000550376	splicing, miRNA
ENST00000589838	miRNA
ENST00000589839	miRNA
ENST00000513540	splicing
ENST00000506096	splicing
ENST00000506093	splicing
ENST00000513546	miRNA
ENST00000201979	splicing
ENST00000248668	miRNA
ENST00000296161	miRNA, editing, SMD
ENST00000555309	miRNA
ENST00000246549	editing, SMD
ENST00000555912	editing
ENST00000397751	splicing, editing
ENST00000555914	miRNA
ENST00000555916	splicing
ENST00000543635	splicing
ENST00000555918	splicing
ENST00000555919	splicing
ENST00000435074	splicing
ENST00000308650	splicing, miRNA, editing
ENST00000496116	splicing
ENST00000513898	splicing, editing, SMD
ENST00000574247	splicing
ENST00000513893	splicing
ENST00000513892	splicing
ENST00000441007	splicing, miRNA
ENST00000513895	splicing
ENST00000411995	miRNA
ENST00000294848	splicing
ENST00000384527	miRNA
ENST00000411998	editing
ENST00000380860	miRNA, editing, SMD
ENST00000380861	SMD
ENST00000567092	splicing
ENST00000384522	miRNA
ENST00000460922	miRNA
ENST00000596049	splicing
ENST00000596048	miRNA
ENST00000426083	splicing
ENST00000593038	splicing
ENST00000264515	miRNA, editing, SMD
ENST00000587225	splicing, miRNA
ENST00000596041	splicing
ENST00000593030	splicing
ENST00000510934	splicing, miRNA
ENST00000556464	splicing
ENST00000515497	splicing
ENST00000556466	splicing
ENST00000523609	miRNA
ENST00000556463	editing
ENST00000556462	splicing, SMD
ENST00000392467	splicing, miRNA
ENST00000536833	splicing
ENST00000536835	splicing
ENST00000536836	editing
ENST00000536837	splicing
ENST00000297625	miRNA, editing
ENST00000326282	editing, SMD
ENST00000603831	splicing
ENST00000399302	miRNA
ENST00000534368	splicing
ENST00000399300	miRNA, editing, SMD
ENST00000579301	splicing
ENST00000603836	splicing
ENST00000502348	splicing
ENST00000601085	SMD
ENST00000508721	splicing
ENST00000508723	splicing, editing
ENST00000601081	splicing
ENST00000539814	miRNA
ENST00000502343	splicing
ENST00000502344	splicing
ENST00000335934	splicing, miRNA
ENST00000502346	miRNA
ENST00000509450	splicing
ENST00000509451	splicing
ENST00000509458	splicing
ENST00000531634	splicing, miRNA
ENST00000570115	splicing
ENST00000606534	miRNA
ENST00000241014	miRNA
ENST00000570112	splicing
ENST00000307439	SMD
ENST00000581737	splicing, miRNA
ENST00000589833	miRNA, editing
ENST00000421858	SMD
ENST00000492918	splicing, SMD
ENST00000583389	miRNA
ENST00000548919	splicing
ENST00000421851	editing
ENST00000283243	editing, SMD
ENST00000421853	editing, SMD
ENST00000548915	miRNA
ENST00000492916	splicing
ENST00000492917	splicing
ENST00000548911	splicing, miRNA
ENST00000532338	miRNA
ENST00000489512	miRNA, SMD
ENST00000489513	splicing
ENST00000532332	splicing
ENST00000234549	splicing
ENST00000532330	miRNA
ENST00000532335	splicing, miRNA, SMD
ENST00000489519	splicing, miRNA
ENST00000307635	splicing, miRNA, editing, SMD
ENST00000531688	miRNA
ENST00000434853	miRNA
ENST00000434851	miRNA
ENST00000283296	splicing
ENST00000503768	SMD
ENST00000599180	editing, SMD
ENST00000415002	miRNA
ENST00000503760	splicing
ENST00000592345	splicing
ENST00000438213	miRNA
ENST00000592342	splicing, miRNA, editing
ENST00000503767	miRNA
ENST00000551116	splicing
ENST00000330149	miRNA
ENST00000422508	miRNA, SMD
ENST00000422506	splicing, miRNA
ENST00000340465	SMD
ENST00000422504	splicing
ENST00000422503	splicing
ENST00000374340	splicing
ENST00000330143	miRNA, editing, SMD
ENST00000532485	splicing, editing, SMD
ENST00000393029	splicing
ENST00000532486	miRNA
ENST00000532481	splicing, SMD
ENST00000532480	splicing
ENST00000371198	splicing
ENST00000393021	miRNA
ENST00000532489	editing
ENST00000511306	splicing
ENST00000396218	splicing
ENST00000522934	miRNA, SMD
ENST00000464979	splicing, editing
ENST00000392772	splicing, editing, SMD
ENST00000362927	miRNA
ENST00000588717	miRNA
ENST00000396212	miRNA, editing, SMD
ENST00000396213	editing
ENST00000532295	splicing, editing
ENST00000430024	splicing, miRNA, SMD
ENST00000573771	splicing
ENST00000573772	splicing
ENST00000424900	splicing
ENST00000461334	splicing
ENST00000424906	splicing
ENST00000450863	splicing, miRNA
ENST00000391796	SMD
ENST00000577465	splicing
ENST00000597832	splicing, editing
ENST00000524808	editing
ENST00000379696	splicing
ENST00000379695	splicing, editing
ENST00000379694	splicing
ENST00000393797	splicing
ENST00000600029	miRNA
ENST00000600028	splicing
ENST00000458270	miRNA
ENST00000291971	SMD
ENST00000393799	splicing, miRNA
ENST00000458275	splicing
ENST00000458274	miRNA
ENST00000600021	SMD
ENST00000372182	splicing, editing
ENST00000409547	splicing
ENST00000372181	miRNA, editing, SMD
ENST00000409541	splicing
ENST00000372187	miRNA, editing, SMD
ENST00000378120	splicing
ENST00000329314	splicing, SMD
ENST00000372188	editing
ENST00000580649	miRNA
ENST00000378128	miRNA
ENST00000491837	splicing
ENST00000376872	editing, SMD
ENST00000230538	splicing
ENST00000376871	editing, SMD
ENST00000491337	splicing, miRNA
ENST00000376874	splicing, miRNA, editing
ENST00000240050	miRNA
ENST00000595016	miRNA, editing
ENST00000346752	splicing
ENST00000240055	miRNA, editing
ENST00000365656	miRNA
ENST00000584811	splicing, editing
ENST00000246841	miRNA
ENST00000365651	miRNA
ENST00000439362	splicing, miRNA
ENST00000449409	splicing, editing
ENST00000587476	editing
ENST00000449405	splicing
ENST00000377697	SMD
ENST00000449407	splicing, miRNA
ENST00000311202	editing
ENST00000499653	splicing, editing
ENST00000466489	splicing, editing
ENST00000589449	splicing
ENST00000443445	splicing
ENST00000589447	splicing
ENST00000582417	splicing, miRNA
ENST00000582416	splicing
ENST00000589443	splicing
ENST00000589442	splicing, editing
ENST00000589440	splicing
ENST00000530223	splicing
ENST00000478003	splicing, miRNA
ENST00000447534	splicing
ENST00000447535	splicing
ENST00000435819	splicing
ENST00000447538	splicing
ENST00000524133	splicing
ENST00000399891	splicing
ENST00000524137	splicing
ENST00000524135	miRNA
ENST00000488652	miRNA
ENST00000425470	splicing
ENST00000370315	editing, SMD
ENST00000370316	splicing
ENST00000376256	splicing, miRNA
ENST00000599188	splicing, SMD
ENST00000400445	splicing, miRNA
ENST00000424015	splicing
ENST00000461802	splicing
ENST00000591069	splicing
ENST00000400441	splicing, editing
ENST00000408456	miRNA
ENST00000555917	splicing
ENST00000461808	splicing, miRNA
ENST00000400448	splicing, miRNA
ENST00000395291	miRNA
ENST00000435076	splicing, miRNA
ENST00000395295	splicing
ENST00000322366	splicing, miRNA
ENST00000609553	editing
ENST00000258484	miRNA
ENST00000321945	miRNA, editing, SMD
ENST00000430369	miRNA
ENST00000535764	splicing, editing
ENST00000596878	miRNA
ENST00000366356	splicing
ENST00000475225	editing
ENST00000366355	editing
ENST00000243501	miRNA, editing, SMD
ENST00000366358	splicing
ENST00000542302	splicing
ENST00000542305	splicing
ENST00000435296	editing, SMD
ENST00000406297	editing, SMD
ENST00000541960	splicing, miRNA
ENST00000383932	miRNA
ENST00000517910	editing
ENST00000421776	splicing
ENST00000457884	SMD
ENST00000609088	splicing
ENST00000400199	miRNA
ENST00000609084	miRNA
ENST00000609083	splicing
ENST00000373758	editing, SMD
ENST00000487960	splicing
ENST00000442313	splicing
ENST00000487962	splicing
ENST00000309909	splicing
ENST00000310157	splicing
ENST00000247087	miRNA
ENST00000373750	editing
ENST00000487968	editing
ENST00000479353	splicing
ENST00000479352	editing
ENST00000523953	SMD
ENST00000537948	splicing
ENST00000437157	splicing
ENST00000537942	miRNA
ENST00000525660	splicing, miRNA
ENST00000599695	splicing
ENST00000599693	miRNA
ENST00000609365	splicing
ENST00000599690	splicing
ENST00000571337	SMD
ENST00000430948	miRNA
ENST00000559266	miRNA
ENST00000559265	splicing
ENST00000430940	splicing
ENST00000344622	SMD
ENST00000597584	miRNA
ENST00000597587	splicing
ENST00000418476	splicing, miRNA
ENST00000471830	editing
ENST00000431017	splicing
ENST00000467314	splicing, miRNA
ENST00000477436	miRNA
ENST00000418471	splicing
ENST00000467317	splicing, editing, SMD
ENST00000368608	miRNA, SMD
ENST00000528161	editing
ENST00000610184	splicing
ENST00000571043	splicing, miRNA
ENST00000599529	splicing
ENST00000367400	splicing
ENST00000367403	miRNA, editing, SMD
ENST00000534412	splicing, miRNA
ENST00000414165	miRNA
ENST00000599524	splicing
ENST00000599526	splicing
ENST00000561039	splicing
ENST00000390664	splicing
ENST00000552846	editing
ENST00000540980	miRNA
ENST00000465615	splicing
ENST00000561036	splicing
ENST00000390668	miRNA
ENST00000597051	splicing
ENST00000529417	splicing
ENST00000529415	splicing
ENST00000532817	splicing
ENST00000532815	splicing, miRNA
ENST00000532812	splicing
ENST00000372406	splicing, editing
ENST00000372403	splicing
ENST00000284384	editing, SMD
ENST00000498233	splicing
ENST00000502658	miRNA
ENST00000357086	splicing, miRNA
ENST00000357084	splicing
ENST00000372408	splicing
ENST00000523545	splicing, editing
ENST00000240731	splicing, miRNA
ENST00000523541	splicing, miRNA
ENST00000358097	splicing
ENST00000547479	splicing
ENST00000547474	splicing, miRNA
ENST00000547475	splicing, miRNA
ENST00000547476	splicing, miRNA
ENST00000547473	splicing
ENST00000246069	SMD
ENST00000317318	splicing, miRNA
ENST00000441159	splicing, miRNA
ENST00000317310	editing
ENST00000441156	miRNA
ENST00000574175	splicing, miRNA
ENST00000443947	splicing
ENST00000443946	splicing, editing
ENST00000443941	splicing
ENST00000466048	splicing, miRNA, editing, SMD
ENST00000466045	editing, SMD
ENST00000479586	miRNA
ENST00000325752	editing, SMD
ENST00000369554	miRNA
ENST00000462759	miRNA
ENST00000369558	miRNA
ENST00000361764	splicing, miRNA, SMD
ENST00000462753	splicing, miRNA
ENST00000364622	miRNA
ENST00000470019	splicing
ENST00000470018	splicing
ENST00000477297	splicing, miRNA
ENST00000470012	splicing, editing
ENST00000519554	splicing
ENST00000519555	splicing
ENST00000596046	miRNA
ENST00000474929	splicing, editing
ENST00000474928	miRNA
ENST00000596044	miRNA
ENST00000474926	miRNA
ENST00000369968	miRNA, editing, SMD
ENST00000425045	splicing
ENST00000327454	splicing
ENST00000423372	splicing
ENST00000403362	splicing, miRNA, editing
ENST00000327451	splicing
ENST00000361492	miRNA
ENST00000361493	splicing
ENST00000449096	SMD
ENST00000286523	SMD
ENST00000440353	splicing
ENST00000485561	splicing
ENST00000560846	splicing, miRNA
ENST00000389057	miRNA
ENST00000560844	splicing
ENST00000485560	editing, SMD
ENST00000560841	splicing
ENST00000396801	miRNA
ENST00000531894	splicing
ENST00000361536	SMD
ENST00000440200	splicing
ENST00000485616	splicing, SMD
ENST00000351030	splicing, miRNA
ENST00000356020	splicing
ENST00000574828	splicing, miRNA
ENST00000479583	editing
ENST00000574821	splicing, miRNA
ENST00000358517	miRNA, editing, SMD
ENST00000564206	miRNA
ENST00000574826	splicing
ENST00000518205	splicing
ENST00000518202	splicing, editing
ENST00000518201	splicing
ENST00000548554	editing
ENST00000594657	splicing
ENST00000569637	editing
ENST00000392984	miRNA
ENST00000392985	splicing, editing
ENST00000392987	editing
ENST00000361534	editing, SMD
ENST00000438559	splicing
ENST00000438552	miRNA
ENST00000477741	splicing
ENST00000313546	splicing, miRNA
ENST00000477745	splicing
ENST00000428029	miRNA
ENST00000439601	splicing, editing
ENST00000474210	splicing
ENST00000474215	miRNA
ENST00000474216	splicing, miRNA, editing
ENST00000461845	miRNA
ENST00000396158	miRNA
ENST00000396154	splicing, miRNA
ENST00000396153	miRNA
ENST00000513288	splicing
ENST00000396151	splicing, miRNA
ENST00000396150	splicing, miRNA
ENST00000250699	splicing, miRNA
ENST00000563303	splicing
ENST00000563304	miRNA
ENST00000563305	miRNA
ENST00000601087	editing
ENST00000520150	miRNA, editing
ENST00000348120	splicing
ENST00000574938	miRNA, editing, SMD
ENST00000520154	splicing
ENST00000520155	splicing
ENST00000520156	splicing
ENST00000373960	SMD
ENST00000572111	SMD
ENST00000215917	SMD
ENST00000590795	splicing
ENST00000429159	splicing
ENST00000349458	miRNA, editing, SMD
ENST00000349459	splicing
ENST00000349456	SMD
ENST00000349457	splicing
ENST00000508722	splicing
ENST00000401453	editing
ENST00000256692	splicing
ENST00000333119	splicing, miRNA
ENST00000496351	splicing
ENST00000455489	splicing
ENST00000357867	miRNA
ENST00000496359	splicing
ENST00000479086	editing
ENST00000566874	splicing
ENST00000576551	splicing, miRNA
ENST00000576555	splicing
ENST00000566872	splicing, editing
ENST00000357384	miRNA
ENST00000485684	splicing
ENST00000601088	miRNA
ENST00000441639	miRNA
ENST00000540794	splicing
ENST00000291300	editing
ENST00000540797	splicing, miRNA
ENST00000441633	miRNA
ENST00000441631	splicing, editing, SMD
ENST00000441630	splicing, editing
ENST00000496686	editing
ENST00000417036	miRNA
ENST00000587674	splicing
ENST00000453295	miRNA
ENST00000349984	SMD
ENST00000453293	splicing, miRNA
ENST00000496681	splicing, miRNA
ENST00000314136	miRNA
ENST00000314134	miRNA
ENST00000489802	splicing, editing
ENST00000585684	splicing
ENST00000443167	miRNA
ENST00000443166	splicing, miRNA
ENST00000383890	miRNA
ENST00000263981	splicing, miRNA
ENST00000302054	miRNA
ENST00000476505	miRNA
ENST00000383897	miRNA
ENST00000231948	splicing, miRNA
ENST00000355069	miRNA, editing
ENST00000455220	miRNA
ENST00000482052	splicing, miRNA
ENST00000262059	miRNA
ENST00000262056	splicing, miRNA
ENST00000524272	splicing
ENST00000524275	splicing
ENST00000262051	editing, SMD
ENST00000481500	editing
ENST00000481503	splicing, miRNA
ENST00000486736	splicing
ENST00000593233	splicing
ENST00000405358	miRNA
ENST00000593231	miRNA
ENST00000555283	splicing
ENST00000605395	editing
ENST00000593234	splicing, editing
ENST00000579283	editing
ENST00000579280	splicing, editing
ENST00000579289	splicing, miRNA
ENST00000497083	miRNA
ENST00000440946	splicing
ENST00000497087	splicing
ENST00000497086	splicing
ENST00000405359	miRNA
ENST00000429859	splicing, editing
ENST00000497089	miRNA
ENST00000470824	editing
ENST00000562557	splicing, miRNA
ENST00000457433	SMD
ENST00000535400	splicing, miRNA, editing, SMD
ENST00000562558	splicing
ENST00000440943	splicing
ENST00000264065	miRNA, SMD
ENST00000580834	splicing
ENST00000593581	splicing, editing
ENST00000593580	editing
ENST00000565019	splicing
ENST00000565013	splicing
ENST00000565010	miRNA
ENST00000560020	splicing, editing
ENST00000554889	splicing
ENST00000497558	editing, SMD
ENST00000497555	splicing, editing
ENST00000454744	splicing
ENST00000554887	splicing
ENST00000458162	SMD
ENST00000554881	miRNA
ENST00000497550	splicing, miRNA
ENST00000351291	splicing
ENST00000445644	splicing, editing
ENST00000445645	splicing, editing
ENST00000343373	splicing, miRNA
ENST00000545617	miRNA
ENST00000448830	editing, SMD
ENST00000445648	splicing
ENST00000405222	splicing
ENST00000442855	miRNA
ENST00000518988	splicing
ENST00000552266	miRNA
ENST00000490682	miRNA
ENST00000512925	splicing
ENST00000450244	editing, SMD
ENST00000488482	splicing
ENST00000503015	splicing
ENST00000579862	splicing
ENST00000579863	splicing
ENST00000579860	splicing
ENST00000607000	editing, SMD
ENST00000592189	splicing, SMD
ENST00000592183	splicing
ENST00000559702	splicing, editing
ENST00000559705	splicing, miRNA, editing, SMD
ENST00000559704	splicing, miRNA
ENST00000469657	splicing, miRNA
ENST00000514136	miRNA
ENST00000576409	editing, SMD
ENST00000520819	splicing
ENST00000426006	splicing
ENST00000384815	miRNA
ENST00000489283	splicing
ENST00000452211	SMD
ENST00000412997	miRNA, editing, SMD
ENST00000480368	splicing
ENST00000421852	miRNA, editing, SMD
ENST00000511024	editing
ENST00000608589	splicing
ENST00000548913	miRNA
ENST00000583122	splicing
ENST00000260364	splicing
ENST00000448331	splicing
ENST00000260363	splicing
ENST00000448333	editing
ENST00000448332	splicing, miRNA
ENST00000495881	miRNA
ENST00000492915	splicing, editing
ENST00000448338	splicing
ENST00000411717	miRNA
ENST00000561770	splicing, editing
ENST00000526127	miRNA
ENST00000526126	splicing
ENST00000428818	miRNA
ENST00000366881	splicing
ENST00000490028	splicing
ENST00000439759	splicing
ENST00000472257	editing
ENST00000428810	miRNA
ENST00000495882	editing
ENST00000551407	splicing, editing, SMD
ENST00000550474	splicing
ENST00000458073	splicing
ENST00000605698	splicing, miRNA
ENST00000362537	miRNA
ENST00000605696	splicing
ENST00000605695	miRNA
ENST00000568563	miRNA
ENST00000458078	splicing
ENST00000329151	splicing, miRNA
ENST00000329153	SMD
ENST00000585595	splicing
ENST00000413716	splicing, miRNA
ENST00000332836	splicing
ENST00000569211	splicing, miRNA
ENST00000566097	miRNA
ENST00000566095	splicing, editing
ENST00000581868	SMD
ENST00000358372	miRNA
ENST00000532331	splicing, miRNA
ENST00000566098	splicing
ENST00000301821	miRNA
ENST00000301825	splicing
ENST00000584622	editing
ENST00000605528	miRNA
ENST00000471109	splicing
ENST00000453576	splicing
ENST00000588158	splicing
ENST00000588159	splicing
ENST00000488155	editing
ENST00000588154	splicing
ENST00000588155	splicing
ENST00000588153	splicing
ENST00000588150	splicing, miRNA
ENST00000605526	splicing, miRNA
ENST00000543812	splicing
ENST00000589289	splicing, miRNA
ENST00000451628	splicing
ENST00000603200	splicing
ENST00000451625	splicing
ENST00000478244	SMD
ENST00000603208	miRNA
ENST00000451622	splicing
ENST00000548794	splicing
ENST00000395609	editing
ENST00000416291	splicing
ENST00000514435	miRNA, editing
ENST00000416293	splicing, miRNA
ENST00000519618	miRNA
ENST00000519613	splicing
ENST00000519612	splicing
ENST00000519611	splicing
ENST00000507931	splicing, editing, SMD
ENST00000507932	splicing
ENST00000507936	splicing
ENST00000555704	splicing, editing
ENST00000595329	miRNA, SMD
ENST00000555706	splicing
ENST00000550557	miRNA
ENST00000555700	splicing, miRNA, editing
ENST00000555703	splicing
ENST00000555702	miRNA
ENST00000527297	splicing
ENST00000527294	splicing
ENST00000527292	splicing
ENST00000527293	splicing, editing
ENST00000527290	miRNA
ENST00000601780	miRNA
ENST00000527299	editing
ENST00000369387	miRNA
ENST00000582160	splicing, miRNA
ENST00000424252	splicing, editing
ENST00000582169	miRNA
ENST00000556248	editing
ENST00000552955	editing
ENST00000552956	splicing, SMD
ENST00000429037	splicing, miRNA
ENST00000552953	splicing
ENST00000395726	splicing, miRNA
ENST00000465160	editing, SMD
ENST00000586880	splicing
ENST00000465162	splicing
ENST00000567323	splicing
ENST00000523042	splicing
ENST00000599508	splicing
ENST00000586889	splicing
ENST00000312675	miRNA, editing, SMD
ENST00000527740	miRNA
ENST00000527741	splicing, miRNA
ENST00000527748	splicing
ENST00000311191	splicing
ENST00000421552	splicing, miRNA
ENST00000591517	splicing, editing
ENST00000591510	splicing, editing
ENST00000591511	splicing
ENST00000436245	splicing
ENST00000416871	splicing
ENST00000416873	splicing
ENST00000266039	splicing
ENST00000598632	splicing, miRNA
ENST00000592344	splicing
ENST00000566402	splicing
ENST00000338965	miRNA, editing, SMD
ENST00000338962	splicing, miRNA
ENST00000520000	splicing
ENST00000598634	splicing
ENST00000457500	splicing
ENST00000598639	splicing, miRNA, editing, SMD
ENST00000304990	splicing
ENST00000552688	miRNA
ENST00000479192	editing
ENST00000601511	splicing
ENST00000601512	splicing
ENST00000333007	miRNA, SMD
ENST00000549447	splicing
ENST00000549446	splicing
ENST00000549445	splicing
ENST00000582483	splicing
ENST00000558945	splicing, miRNA, editing
ENST00000584705	splicing
ENST00000558941	splicing
ENST00000558942	splicing, miRNA
ENST00000361557	miRNA
ENST00000554074	splicing, editing
ENST00000554075	miRNA, editing
ENST00000554076	splicing, editing
ENST00000361556	miRNA
ENST00000553665	editing
ENST00000493648	splicing, miRNA
ENST00000340941	miRNA, editing, SMD
ENST00000497943	miRNA
ENST00000503104	splicing
ENST00000503107	splicing, miRNA
ENST00000586266	splicing
ENST00000586267	miRNA
ENST00000586265	splicing, editing
ENST00000586262	editing, SMD
ENST00000427786	splicing, miRNA
ENST00000586260	splicing, editing, SMD
ENST00000551733	splicing
ENST00000542021	splicing
ENST00000427789	splicing
ENST00000427788	splicing, editing
ENST00000551739	splicing, miRNA, editing
ENST00000542027	SMD
ENST00000434264	splicing, miRNA
ENST00000455623	splicing
ENST00000434267	editing, SMD
ENST00000434262	splicing, miRNA
ENST00000455626	splicing
ENST00000455629	splicing
ENST00000504773	splicing
ENST00000463645	splicing
ENST00000504776	splicing
ENST00000434269	miRNA
ENST00000504775	splicing
ENST00000298992	splicing, miRNA
ENST00000553395	splicing, miRNA
ENST00000042381	splicing, miRNA
ENST00000553392	splicing
ENST00000553393	splicing
ENST00000520214	splicing, miRNA
ENST00000341369	miRNA
ENST00000273395	miRNA
ENST00000421975	miRNA
ENST00000506680	splicing
ENST00000552046	splicing
ENST00000420209	splicing, miRNA
ENST00000427255	splicing
ENST00000420206	splicing
ENST00000427257	splicing
ENST00000551119	splicing
ENST00000542793	editing
ENST00000512268	splicing
ENST00000340462	SMD
ENST00000542794	splicing
ENST00000597216	splicing
ENST00000468852	splicing, editing
ENST00000597218	splicing
ENST00000512260	splicing
ENST00000512267	splicing, miRNA
ENST00000468854	splicing
ENST00000393028	splicing
ENST00000464348	splicing, miRNA
ENST00000593918	splicing, miRNA, editing, SMD
ENST00000371191	miRNA
ENST00000593916	splicing
ENST00000464343	splicing
ENST00000426782	SMD
ENST00000426783	splicing
ENST00000426786	splicing
ENST00000505796	splicing
ENST00000300177	splicing
ENST00000434867	SMD
ENST00000331710	splicing
ENST00000508688	splicing
ENST00000461481	splicing, editing
ENST00000216807	splicing, miRNA
ENST00000577938	splicing
ENST00000508682	splicing, SMD
ENST00000461488	splicing, editing, SMD
ENST00000253122	splicing
ENST00000265070	splicing, miRNA
ENST00000577931	editing
ENST00000507489	splicing, miRNA
ENST00000393020	splicing
ENST00000372938	miRNA, editing
ENST00000371199	miRNA, editing, SMD
ENST00000507483	splicing
ENST00000507485	splicing, miRNA, editing
ENST00000543774	editing
ENST00000543772	miRNA
ENST00000543770	miRNA
ENST00000332065	miRNA
ENST00000426699	splicing
ENST00000543779	splicing, miRNA
ENST00000463286	splicing, miRNA
ENST00000305119	splicing
ENST00000558948	splicing
ENST00000308197	splicing, miRNA
ENST00000368388	SMD
ENST00000462591	miRNA
ENST00000462590	miRNA
ENST00000462592	splicing
ENST00000290940	splicing
ENST00000290943	splicing, miRNA
ENST00000548897	splicing
ENST00000548896	splicing
ENST00000484104	splicing
ENST00000548894	splicing
ENST00000290949	splicing, miRNA
ENST00000512486	splicing
ENST00000471419	miRNA
ENST00000507152	editing
ENST00000571476	miRNA
ENST00000426128	editing, SMD
ENST00000507156	splicing
ENST00000296736	editing
ENST00000507154	splicing
ENST00000498336	splicing, miRNA
ENST00000435608	splicing, editing
ENST00000308440	splicing
ENST00000435606	splicing, miRNA
ENST00000370574	editing
ENST00000539896	editing, SMD
ENST00000430545	splicing
ENST00000584135	splicing
ENST00000430547	splicing, miRNA
ENST00000317040	miRNA, editing
ENST00000584131	splicing
ENST00000584132	splicing, editing
ENST00000464971	miRNA
ENST00000430549	splicing
ENST00000465903	splicing
ENST00000465902	splicing, miRNA
ENST00000465909	splicing
ENST00000465908	miRNA
ENST00000484127	splicing
ENST00000582995	splicing, editing
ENST00000515286	splicing
ENST00000582990	splicing
ENST00000515281	miRNA
ENST00000582999	splicing
ENST00000399518	splicing, SMD
ENST00000343638	splicing, miRNA
ENST00000352989	miRNA
ENST00000492897	splicing
ENST00000457084	splicing, miRNA
ENST00000399516	miRNA
ENST00000492891	splicing, miRNA
ENST00000494872	splicing, editing
ENST00000584829	splicing
ENST00000393614	splicing, miRNA
ENST00000494871	splicing
ENST00000532692	splicing, SMD
ENST00000532693	splicing, editing
ENST00000373170	splicing
ENST00000456750	splicing
ENST00000494870	editing
ENST00000532699	splicing
ENST00000379152	splicing, miRNA
ENST00000379153	miRNA
ENST00000509223	splicing
ENST00000325349	miRNA
ENST00000509221	splicing
ENST00000483456	miRNA
ENST00000342355	splicing
ENST00000290130	miRNA, editing
ENST00000466454	splicing
ENST00000406824	splicing
ENST00000570705	miRNA
ENST00000501412	editing
ENST00000570700	splicing
ENST00000503488	splicing
ENST00000545328	miRNA
ENST00000364484	miRNA
ENST00000503484	splicing
ENST00000364486	miRNA
ENST00000503486	splicing
ENST00000309318	splicing, miRNA
ENST00000432379	splicing
ENST00000438711	splicing
ENST00000432376	splicing, miRNA
ENST00000432377	splicing
ENST00000309315	miRNA
ENST00000514884	splicing
ENST00000432372	splicing, miRNA, SMD
ENST00000551096	splicing
ENST00000547878	splicing, SMD
ENST00000358064	splicing, editing, SMD
ENST00000358067	splicing, miRNA, editing, SMD
ENST00000358066	miRNA
ENST00000549858	splicing
ENST00000586814	splicing
ENST00000547870	miRNA
ENST00000549855	splicing, editing
ENST00000549857	splicing, miRNA
ENST00000547874	splicing
ENST00000542807	splicing, miRNA
ENST00000547876	splicing
ENST00000362886	miRNA
ENST00000431636	splicing
ENST00000431637	splicing
ENST00000396399	editing
ENST00000528748	splicing
ENST00000362881	miRNA
ENST00000287907	splicing
ENST00000528746	splicing
ENST00000396391	miRNA
ENST00000440125	splicing
ENST00000599308	splicing
ENST00000539644	splicing, miRNA
ENST00000364732	miRNA
ENST00000539643	editing
ENST00000364730	miRNA
ENST00000539641	splicing
ENST00000599300	splicing
ENST00000599302	splicing, editing
ENST00000599304	splicing
ENST00000599307	splicing
ENST00000375218	SMD
ENST00000478903	editing
ENST00000530927	splicing, miRNA
ENST00000583647	splicing
ENST00000534765	editing
ENST00000583648	splicing
ENST00000315997	splicing, SMD
ENST00000312962	editing, SMD
ENST00000439190	splicing
ENST00000312960	splicing, miRNA
ENST00000439199	miRNA
ENST00000394089	miRNA
ENST00000585777	splicing
ENST00000377087	splicing, SMD
ENST00000377081	editing, SMD
ENST00000377083	splicing, editing
ENST00000418921	miRNA
ENST00000372226	editing, SMD
ENST00000326105	miRNA
ENST00000372224	splicing
ENST00000531347	splicing
ENST00000372222	splicing
ENST00000531345	miRNA
ENST00000357869	miRNA, editing
ENST00000440698	splicing
ENST00000440699	splicing
ENST00000298564	miRNA
ENST00000461107	splicing
ENST00000376936	splicing, miRNA
ENST00000376935	splicing, miRNA
ENST00000461102	editing
ENST00000279281	splicing, miRNA
ENST00000397296	splicing
ENST00000530696	splicing
ENST00000530697	splicing, miRNA
ENST00000376939	splicing
ENST00000393791	splicing
ENST00000282286	splicing, miRNA
ENST00000282120	miRNA, editing, SMD
ENST00000572415	splicing, editing
ENST00000586810	miRNA
ENST00000394825	miRNA
ENST00000394824	miRNA
ENST00000377331	splicing, miRNA
ENST00000574713	splicing
ENST00000488150	editing
ENST00000574717	splicing
ENST00000256324	miRNA
ENST00000443766	splicing
ENST00000534337	miRNA
ENST00000534336	miRNA, editing
ENST00000392255	SMD
ENST00000392259	editing, SMD
ENST00000534338	splicing, miRNA, editing
ENST00000400873	splicing, miRNA
ENST00000376682	splicing
ENST00000400877	splicing, miRNA, editing
ENST00000376687	splicing, miRNA
ENST00000447470	splicing
ENST00000577161	splicing, editing
ENST00000577163	splicing
ENST00000447478	splicing
ENST00000209668	splicing
ENST00000524074	splicing
ENST00000524073	splicing
ENST00000571258	splicing
ENST00000336125	splicing, miRNA, SMD
ENST00000409545	splicing
ENST00000453168	editing
ENST00000580474	miRNA
ENST00000360121	miRNA, editing, SMD
ENST00000543445	miRNA
ENST00000576410	splicing
ENST00000576411	SMD
ENST00000311437	splicing, miRNA, editing, SMD
ENST00000576415	splicing, miRNA
ENST00000546006	splicing
ENST00000378122	editing, SMD
ENST00000582343	editing
ENST00000546000	miRNA
ENST00000375793	splicing
ENST00000372185	miRNA, editing, SMD
ENST00000375799	splicing
ENST00000366254	splicing
ENST00000366253	splicing
ENST00000472991	splicing
ENST00000314282	splicing, editing
ENST00000596930	splicing, editing
ENST00000534599	splicing
ENST00000354667	miRNA
ENST00000525034	splicing
ENST00000261210	splicing, miRNA
ENST00000556147	miRNA
ENST00000534591	splicing, miRNA
ENST00000608132	splicing
ENST00000534594	splicing
ENST00000606916	splicing
ENST00000594261	splicing
ENST00000594263	editing
ENST00000594264	miRNA
ENST00000375240	miRNA
ENST00000533645	splicing, SMD
ENST00000375242	miRNA
ENST00000533640	splicing
ENST00000299381	splicing, editing, SMD
ENST00000414123	miRNA
ENST00000609329	splicing
ENST00000414128	splicing
ENST00000337090	SMD
ENST00000391707	splicing
ENST00000367612	splicing, miRNA, editing, SMD
ENST00000367614	splicing, miRNA
ENST00000367615	splicing
ENST00000367616	splicing
ENST00000367619	editing, SMD
ENST00000391709	miRNA, editing, SMD
ENST00000391708	splicing
ENST00000559546	splicing
ENST00000442677	splicing
ENST00000564241	SMD
ENST00000564242	splicing
ENST00000564244	SMD
ENST00000564245	splicing, editing
ENST00000559549	splicing, miRNA
ENST00000566119	splicing
ENST00000472339	miRNA
ENST00000569099	splicing, miRNA
ENST00000405755	miRNA
ENST00000472333	miRNA
ENST00000486249	splicing, miRNA, SMD
ENST00000471974	splicing, miRNA
ENST00000522029	splicing
ENST00000359118	miRNA, editing, SMD
ENST00000522020	splicing
ENST00000480169	splicing
ENST00000608740	editing
ENST00000546918	splicing, miRNA
ENST00000447044	splicing
ENST00000546914	splicing, editing
ENST00000309641	splicing, miRNA
ENST00000546916	miRNA
ENST00000440901	splicing
ENST00000546910	splicing, miRNA
ENST00000440904	splicing, editing
ENST00000480167	splicing, editing
ENST00000559090	editing
ENST00000403751	splicing
ENST00000559095	splicing, editing
ENST00000447866	splicing, miRNA
ENST00000559097	miRNA, editing
ENST00000604635	splicing, SMD
ENST00000602281	splicing
ENST00000316423	editing, SMD
ENST00000363913	miRNA
ENST00000508895	miRNA
ENST00000358897	splicing, editing, SMD
ENST00000358892	splicing
ENST00000306368	miRNA
ENST00000539021	editing
ENST00000415654	splicing
ENST00000415655	splicing
ENST00000412601	miRNA
ENST00000412606	splicing
ENST00000532995	splicing, editing
ENST00000381153	splicing
ENST00000500093	editing
ENST00000532998	miRNA, editing, SMD
ENST00000415659	splicing, miRNA
ENST00000381154	splicing, editing, SMD
ENST00000287594	miRNA, editing, SMD
ENST00000519286	splicing, editing
ENST00000413557	splicing
ENST00000361516	splicing
ENST00000469278	splicing
ENST00000523088	splicing
ENST00000561207	splicing, editing
ENST00000444362	miRNA
ENST00000561204	miRNA
ENST00000561201	splicing
ENST00000519289	editing, SMD
ENST00000453542	splicing
ENST00000529621	splicing
ENST00000481451	editing
ENST00000415389	splicing
ENST00000415386	splicing, miRNA
ENST00000317296	splicing, miRNA
ENST00000415384	splicing
ENST00000441052	editing
ENST00000415380	miRNA
ENST00000486860	splicing, miRNA
ENST00000562952	miRNA
ENST00000404406	splicing
ENST00000280612	miRNA, SMD
ENST00000397702	splicing, miRNA
ENST00000562956	splicing
ENST00000397707	splicing, miRNA
ENST00000562955	splicing, miRNA
ENST00000397708	splicing, miRNA
ENST00000507348	miRNA
ENST00000377698	miRNA, editing, SMD
ENST00000317419	editing
ENST00000451020	splicing, miRNA
ENST00000367821	editing, SMD
ENST00000451025	splicing, miRNA
ENST00000451024	splicing
ENST00000354373	splicing
ENST00000320443	SMD
ENST00000419400	splicing, miRNA
ENST00000354377	miRNA, editing, SMD
ENST00000377694	splicing, miRNA
ENST00000600496	miRNA
ENST00000367826	miRNA
ENST00000524859	splicing
ENST00000540424	splicing
ENST00000540425	splicing
ENST00000540422	splicing
ENST00000524851	miRNA
ENST00000317122	editing
ENST00000510737	splicing, editing
ENST00000524857	splicing, miRNA
ENST00000357542	splicing
ENST00000544515	splicing
ENST00000518504	miRNA
ENST00000518507	splicing
ENST00000303775	miRNA
ENST00000359079	splicing, miRNA
ENST00000448868	splicing
ENST00000359076	splicing
ENST00000359073	splicing, miRNA
ENST00000331256	editing, SMD
ENST00000444107	miRNA
ENST00000510085	splicing, editing
ENST00000435573	splicing
ENST00000360203	miRNA
ENST00000443444	splicing
ENST00000527508	splicing
ENST00000527509	splicing
ENST00000527506	splicing
ENST00000527507	splicing, editing
ENST00000527502	splicing
ENST00000550047	editing
ENST00000583465	editing, SMD
ENST00000311208	miRNA
ENST00000353005	splicing, miRNA, editing, SMD
ENST00000429541	splicing, miRNA
ENST00000316985	splicing, miRNA
ENST00000521908	splicing
ENST00000521903	splicing
ENST00000521904	splicing
ENST00000353689	miRNA, editing, SMD
ENST00000545735	editing, SMD
ENST00000367712	editing
ENST00000590524	miRNA
ENST00000530225	miRNA
ENST00000350136	splicing
ENST00000395835	miRNA, editing
ENST00000395834	splicing, miRNA
ENST00000586064	miRNA
ENST00000567204	splicing
ENST00000586067	splicing, miRNA
ENST00000567200	splicing
ENST00000344629	miRNA
ENST00000344627	splicing
ENST00000586068	splicing, miRNA, editing
ENST00000567208	splicing
ENST00000315183	miRNA
ENST00000358303	splicing, miRNA
ENST00000450851	SMD
ENST00000401869	splicing
ENST00000355560	splicing, miRNA
ENST00000471150	splicing, miRNA
ENST00000401861	splicing
ENST00000401867	miRNA
ENST00000471157	splicing, miRNA
ENST00000355568	splicing
ENST00000388801	miRNA
ENST00000487388	editing
ENST00000583566	miRNA
ENST00000506446	splicing, editing
ENST00000506447	splicing, miRNA
ENST00000557447	splicing
ENST00000482150	splicing, editing
ENST00000506448	splicing
ENST00000444817	splicing
ENST00000444811	miRNA
ENST00000465514	splicing, editing
ENST00000502534	splicing, miRNA, editing, SMD
ENST00000502539	splicing
ENST00000414906	splicing
ENST00000597515	splicing
ENST00000368854	splicing
ENST00000263753	splicing, miRNA
ENST00000561988	splicing
ENST00000366545	splicing
ENST00000428774	SMD
ENST00000383440	miRNA, SMD
ENST00000561981	editing, SMD
ENST00000567752	splicing, miRNA, editing
ENST00000521016	splicing
ENST00000521017	splicing, miRNA
ENST00000521014	splicing
ENST00000521015	editing, SMD
ENST00000521010	splicing
ENST00000590952	splicing
ENST00000590951	splicing
ENST00000590950	splicing, editing
ENST00000225655	miRNA
ENST00000486150	splicing
ENST00000261978	splicing, miRNA
ENST00000513044	editing
ENST00000562982	splicing
ENST00000453316	miRNA, editing, SMD
ENST00000496525	splicing, editing
ENST00000496524	editing
ENST00000555644	splicing
ENST00000261973	splicing
ENST00000555645	splicing
ENST00000606966	miRNA
ENST00000606960	splicing
ENST00000567973	splicing
ENST00000567972	splicing
ENST00000380361	miRNA
ENST00000221992	SMD
ENST00000339882	miRNA, editing, SMD
ENST00000567976	splicing
ENST00000380365	splicing
ENST00000446880	splicing
ENST00000380368	splicing, miRNA, editing, SMD
ENST00000426604	splicing, miRNA
ENST00000507311	editing
ENST00000507313	splicing, editing
ENST00000507315	splicing
ENST00000507314	splicing
ENST00000239446	miRNA
ENST00000239449	miRNA
ENST00000587004	splicing
ENST00000587006	splicing
ENST00000334035	miRNA
ENST00000446526	miRNA, SMD
ENST00000446527	splicing
ENST00000579125	splicing
ENST00000579123	editing, SMD
ENST00000446523	splicing, miRNA
ENST00000579121	miRNA
ENST00000456840	splicing, miRNA, editing
ENST00000456842	splicing
ENST00000456845	SMD
ENST00000446528	splicing, editing
ENST00000579128	editing
ENST00000608791	splicing
ENST00000300456	miRNA
ENST00000470786	miRNA
ENST00000470782	splicing
ENST00000470780	splicing
ENST00000306117	splicing
ENST00000301323	splicing
ENST00000489129	splicing
ENST00000301328	splicing, editing
ENST00000461804	splicing, editing
ENST00000413833	splicing
ENST00000481710	splicing
ENST00000481718	splicing, miRNA
ENST00000488834	splicing
ENST00000523039	miRNA
ENST00000565192	splicing
ENST00000556831	editing, SMD
ENST00000515046	splicing
ENST00000461800	splicing
ENST00000565195	editing
ENST00000565199	splicing
ENST00000515049	miRNA
ENST00000414249	splicing
ENST00000556260	SMD
ENST00000221996	SMD
ENST00000414241	miRNA
ENST00000414242	splicing, miRNA, editing
ENST00000469560	editing
ENST00000595825	splicing, editing
ENST00000595826	splicing, miRNA
ENST00000591067	editing
ENST00000595820	SMD
ENST00000598814	splicing, miRNA
ENST00000570301	splicing
ENST00000598819	splicing
ENST00000465295	miRNA
ENST00000379795	editing, SMD
ENST00000593795	splicing, miRNA
ENST00000449297	miRNA
ENST00000341947	splicing
ENST00000449291	splicing, miRNA
ENST00000593792	splicing
ENST00000565224	splicing
ENST00000560615	splicing
ENST00000376259	miRNA, editing, SMD
ENST00000449299	splicing, miRNA
ENST00000560612	miRNA
ENST00000560611	splicing, miRNA
ENST00000560610	splicing
ENST00000396509	miRNA
ENST00000421976	editing
ENST00000609555	splicing
ENST00000569534	splicing, miRNA
ENST00000569536	splicing
ENST00000569532	editing, SMD
ENST00000533150	editing
ENST00000578295	miRNA
ENST00000578293	splicing, editing
ENST00000405415	splicing
ENST00000405413	miRNA, editing, SMD
ENST00000394528	splicing
ENST00000328432	miRNA
ENST00000328434	miRNA
ENST00000600474	splicing, editing
ENST00000600477	splicing
ENST00000333592	splicing
ENST00000600473	splicing, editing
ENST00000370162	splicing, miRNA
ENST00000450036	miRNA
ENST00000455009	splicing, editing
ENST00000608260	splicing
ENST00000370168	splicing, miRNA
ENST00000504151	splicing
ENST00000608265	splicing, editing
ENST00000504157	splicing, editing
ENST00000506942	splicing, editing
ENST00000494318	splicing
ENST00000494310	splicing
ENST00000578741	splicing
ENST00000578745	miRNA
ENST00000526979	miRNA
ENST00000428995	splicing
ENST00000422930	splicing
ENST00000428993	splicing
ENST00000553964	miRNA
ENST00000550290	splicing
ENST00000417458	splicing, editing
ENST00000585579	splicing, miRNA
ENST00000585578	splicing
ENST00000458554	splicing, editing
ENST00000458555	splicing, editing
ENST00000550296	miRNA
ENST00000550297	splicing
ENST00000557013	splicing, editing
ENST00000557011	splicing, editing
ENST00000557017	splicing
ENST00000567243	splicing, editing
ENST00000553929	splicing
ENST00000553928	splicing, miRNA
ENST00000338099	splicing, miRNA
ENST00000469739	editing
ENST00000588164	SMD
ENST00000553921	splicing
ENST00000598965	miRNA
ENST00000464527	splicing
ENST00000553925	editing
ENST00000469733	splicing
ENST00000572526	SMD
ENST00000592441	splicing
ENST00000566759	splicing
ENST00000592445	miRNA
ENST00000592444	editing, SMD
ENST00000566754	splicing
ENST00000589671	splicing
ENST00000592449	splicing
ENST00000268942	splicing, miRNA
ENST00000589676	splicing
ENST00000566753	splicing
ENST00000008876	miRNA
ENST00000271277	splicing
ENST00000595798	splicing, miRNA
ENST00000595799	splicing
ENST00000595927	SMD
ENST00000595794	miRNA, editing
ENST00000595792	miRNA
ENST00000249373	miRNA
ENST00000558595	splicing, miRNA
ENST00000558594	splicing, editing, SMD
ENST00000558593	splicing, editing
ENST00000531237	miRNA
ENST00000382180	splicing
ENST00000502823	splicing
ENST00000382185	miRNA
ENST00000558598	editing
ENST00000565457	splicing
ENST00000332645	splicing, miRNA, editing, SMD
ENST00000332644	SMD
ENST00000599026	splicing
ENST00000591235	splicing
ENST00000548618	splicing
ENST00000340398	miRNA
ENST00000591233	splicing
ENST00000591232	splicing
ENST00000505201	splicing
ENST00000596390	editing
ENST00000245414	miRNA, SMD
ENST00000505207	splicing, miRNA
ENST00000565453	splicing
ENST00000527084	splicing
ENST00000492416	splicing, editing
ENST00000450634	SMD
ENST00000342907	miRNA, editing, SMD
ENST00000498777	miRNA
ENST00000336349	splicing, miRNA, SMD
ENST00000491859	splicing, miRNA
ENST00000599796	miRNA
ENST00000599797	splicing
ENST00000242827	miRNA
ENST00000456062	splicing
ENST00000514606	splicing, miRNA, editing
ENST00000599798	splicing, editing
ENST00000589097	splicing, editing, SMD
ENST00000491856	editing
ENST00000514600	splicing
ENST00000271857	miRNA
ENST00000271850	miRNA
ENST00000416488	splicing, miRNA
ENST00000454468	splicing
ENST00000367225	miRNA, SMD
ENST00000583934	splicing
ENST00000517558	splicing
ENST00000495194	splicing
ENST00000583930	splicing
ENST00000555515	splicing
ENST00000555510	splicing, miRNA
ENST00000555511	splicing, miRNA
ENST00000550745	splicing
ENST00000298815	splicing
ENST00000498484	splicing
ENST00000498485	splicing, miRNA
ENST00000553211	splicing
ENST00000553210	splicing
ENST00000560647	splicing
ENST00000298819	miRNA
ENST00000469281	splicing, miRNA
ENST00000594466	splicing, miRNA
ENST00000594465	splicing
ENST00000454544	splicing
ENST00000591490	editing
ENST00000424429	miRNA
ENST00000319471	splicing, miRNA
ENST00000559655	miRNA
ENST00000594469	splicing
ENST00000513071	splicing
ENST00000513073	splicing
ENST00000598774	splicing
ENST00000437900	splicing
ENST00000437901	splicing, miRNA
ENST00000460529	splicing, miRNA
ENST00000375147	editing, SMD
ENST00000441892	SMD
ENST00000460525	splicing
ENST00000460522	miRNA
ENST00000458680	splicing
ENST00000559652	miRNA
ENST00000465733	splicing
ENST00000420504	miRNA
ENST00000423385	splicing
ENST00000465736	splicing
ENST00000420508	splicing
ENST00000417280	splicing, editing
ENST00000264914	splicing, miRNA, editing, SMD
ENST00000264917	miRNA
ENST00000587942	splicing, editing
ENST00000533405	SMD
ENST00000534865	editing
ENST00000534864	splicing
ENST00000446742	splicing
ENST00000587948	splicing, miRNA
ENST00000325963	splicing
ENST00000578225	splicing
ENST00000533528	splicing, editing
ENST00000551186	splicing
ENST00000513383	miRNA
ENST00000513381	splicing
ENST00000513386	splicing
ENST00000513384	splicing
ENST00000337963	editing, SMD
ENST00000581284	miRNA
ENST00000479788	splicing, miRNA
ENST00000432999	splicing, miRNA
ENST00000442310	splicing
ENST00000479784	splicing
ENST00000457330	splicing, miRNA
ENST00000432996	splicing
ENST00000457332	splicing
ENST00000309577	splicing, miRNA
ENST00000457336	miRNA
ENST00000417752	splicing
ENST00000417751	splicing
ENST00000482190	miRNA
ENST00000607799	splicing
ENST00000341114	splicing, miRNA
ENST00000333279	splicing
ENST00000417758	miRNA
ENST00000607792	splicing, SMD
ENST00000457645	splicing
ENST00000469565	miRNA
ENST00000442317	miRNA
ENST00000570298	editing
ENST00000570299	splicing
ENST00000252487	miRNA, editing
ENST00000252482	editing, SMD
ENST00000252483	splicing
ENST00000331523	miRNA
ENST00000506169	splicing, editing
ENST00000457646	editing, SMD
ENST00000578229	miRNA
ENST00000442318	editing
ENST00000506160	splicing
ENST00000506163	miRNA
ENST00000251547	SMD
ENST00000551503	splicing
ENST00000583062	splicing, editing
ENST00000586711	splicing
ENST00000479432	splicing
ENST00000479433	splicing, editing
ENST00000551504	splicing
ENST00000468957	SMD
ENST00000551509	splicing, miRNA
ENST00000551508	splicing
ENST00000547228	splicing, editing
ENST00000323060	editing, SMD
ENST00000222584	miRNA, SMD
ENST00000512385	splicing
ENST00000585896	editing
ENST00000585897	splicing
ENST00000464067	editing
ENST00000367052	splicing, SMD
ENST00000367053	splicing, SMD
ENST00000367050	splicing
ENST00000367051	splicing, SMD
ENST00000485463	splicing
ENST00000433118	splicing, editing, SMD
ENST00000241704	splicing, miRNA, editing, SMD
ENST00000513929	splicing, editing
ENST00000485465	splicing, miRNA
ENST00000433113	splicing
ENST00000462385	miRNA
ENST00000433111	splicing
ENST00000485469	splicing
ENST00000433116	splicing, editing
ENST00000513920	splicing, editing, SMD
ENST00000461723	miRNA
ENST00000325301	miRNA, SMD
ENST00000512165	miRNA
ENST00000472030	miRNA, editing
ENST00000472037	splicing, miRNA
ENST00000434635	splicing, editing
ENST00000302787	splicing, miRNA, SMD
ENST00000253680	splicing, editing, SMD
ENST00000253686	miRNA, editing, SMD
ENST00000542911	miRNA
ENST00000557823	splicing
ENST00000253688	splicing, miRNA
ENST00000557826	splicing, editing
ENST00000434760	splicing, miRNA
ENST00000512034	miRNA
ENST00000557825	splicing
ENST00000463387	splicing
ENST00000274979	editing, SMD
ENST00000372856	splicing, miRNA
ENST00000372857	splicing, miRNA
ENST00000558603	splicing, editing
ENST00000372858	splicing, miRNA
ENST00000368815	splicing
ENST00000348428	splicing, miRNA
ENST00000361066	miRNA
ENST00000436693	editing, SMD
ENST00000592859	splicing, miRNA, editing, SMD
ENST00000399499	miRNA
ENST00000399497	splicing
ENST00000592855	splicing
ENST00000599800	splicing
ENST00000592857	splicing, miRNA
ENST00000538810	splicing
ENST00000592851	splicing, editing, SMD
ENST00000399491	splicing
ENST00000592853	splicing, editing, SMD
ENST00000472781	editing, SMD
ENST00000431503	splicing, miRNA
ENST00000577747	splicing
ENST00000467605	splicing
ENST00000277982	splicing, editing
ENST00000565982	splicing
ENST00000577743	splicing, editing
ENST00000422211	splicing, miRNA
ENST00000565983	splicing, miRNA, editing
ENST00000554491	miRNA
ENST00000565985	editing
ENST00000509925	splicing
ENST00000509927	splicing, miRNA
ENST00000509921	splicing
ENST00000565987	splicing, editing
ENST00000544759	splicing
ENST00000538545	miRNA
ENST00000485685	miRNA
ENST00000438699	splicing
ENST00000560344	splicing
ENST00000359276	miRNA
ENST00000546661	splicing, miRNA
ENST00000484731	miRNA
ENST00000469135	editing
ENST00000484734	splicing
ENST00000296509	editing, SMD
ENST00000508344	splicing, editing, SMD
ENST00000360566	miRNA, editing, SMD
ENST00000296506	splicing, SMD
ENST00000533523	splicing, miRNA
ENST00000554112	splicing
ENST00000460897	splicing
ENST00000567761	splicing, editing
ENST00000473789	splicing, miRNA
ENST00000498103	miRNA
ENST00000460893	splicing, editing
ENST00000544284	splicing
ENST00000473787	splicing
ENST00000544280	miRNA
ENST00000515569	splicing
ENST00000531999	miRNA
ENST00000543254	miRNA
ENST00000543257	splicing
ENST00000435414	splicing
ENST00000435416	miRNA
ENST00000531991	splicing
ENST00000582815	splicing, miRNA
ENST00000435411	splicing
ENST00000546598	splicing
ENST00000513202	splicing, editing
ENST00000378004	miRNA, editing, SMD
ENST00000380055	SMD
ENST00000546591	miRNA
ENST00000546592	splicing
ENST00000546593	splicing
ENST00000540505	splicing, miRNA
ENST00000584301	splicing
ENST00000437125	splicing
ENST00000584307	splicing, miRNA, editing, SMD
ENST00000584306	splicing, miRNA, editing
ENST00000437120	miRNA
ENST00000540502	splicing
ENST00000581946	splicing
ENST00000441442	splicing
ENST00000584308	editing
ENST00000540508	splicing
ENST00000437128	splicing
ENST00000441447	splicing, miRNA
ENST00000439872	splicing
ENST00000474063	splicing
ENST00000439870	splicing
ENST00000474064	splicing, miRNA
ENST00000377984	splicing
ENST00000474069	splicing
ENST00000536412	splicing
ENST00000392861	splicing
ENST00000375855	splicing
ENST00000279027	miRNA
ENST00000506917	splicing
ENST00000392869	editing, SMD
ENST00000421164	splicing, editing
ENST00000564869	splicing
ENST00000530716	splicing
ENST00000408100	miRNA
ENST00000407767	miRNA
ENST00000564863	splicing
ENST00000374720	miRNA, SMD
ENST00000564865	splicing
ENST00000374723	SMD
ENST00000360859	splicing
ENST00000390893	miRNA
ENST00000397983	splicing, miRNA
ENST00000397981	splicing, miRNA
ENST00000429317	splicing
ENST00000159111	miRNA, SMD
ENST00000393408	miRNA
ENST00000472612	splicing, editing
ENST00000389970	splicing
ENST00000425290	splicing
ENST00000477222	splicing
ENST00000515834	miRNA, editing
ENST00000545158	splicing
ENST00000570574	splicing
ENST00000233627	splicing, miRNA
ENST00000503695	editing
ENST00000339433	editing, SMD
ENST00000233623	splicing, miRNA, SMD
ENST00000503691	splicing
ENST00000395580	editing, SMD
ENST00000315906	splicing, miRNA
ENST00000395585	splicing
ENST00000572628	splicing, SMD
ENST00000572624	splicing
ENST00000572626	splicing
ENST00000203166	editing, SMD
ENST00000535295	miRNA
ENST00000535296	splicing
ENST00000535290	splicing
ENST00000483170	splicing
ENST00000439259	splicing
ENST00000541674	splicing, editing
ENST00000440716	splicing
ENST00000541676	miRNA
ENST00000396588	splicing
ENST00000396589	splicing, miRNA
ENST00000541673	splicing
ENST00000560852	editing, SMD
ENST00000541678	splicing, miRNA
ENST00000440719	splicing
ENST00000396583	SMD
ENST00000443350	splicing
ENST00000554417	miRNA
ENST00000312655	miRNA
ENST00000475338	splicing, editing
ENST00000379403	miRNA
ENST00000521254	splicing
ENST00000521255	splicing
ENST00000487415	splicing
ENST00000487417	miRNA
ENST00000610188	splicing
ENST00000472815	splicing, editing
ENST00000477860	editing
ENST00000394986	miRNA
ENST00000529000	splicing
ENST00000277475	splicing
ENST00000394983	splicing, miRNA
ENST00000529007	splicing, miRNA
ENST00000529009	splicing
ENST00000471836	splicing
ENST00000401087	splicing
ENST00000394989	miRNA
ENST00000607772	miRNA, editing, SMD
ENST00000396634	splicing, miRNA
ENST00000431012	splicing
ENST00000372070	editing
ENST00000418777	miRNA
ENST00000433922	splicing, miRNA
ENST00000433920	splicing, miRNA, editing
ENST00000409652	miRNA, editing, SMD
ENST00000433927	splicing
ENST00000400935	editing
ENST00000400930	splicing, editing
ENST00000392079	editing, SMD
ENST00000262975	splicing, miRNA
ENST00000527022	miRNA
ENST00000363030	miRNA
ENST00000363031	miRNA
ENST00000524556	splicing
ENST00000524558	miRNA
ENST00000567994	miRNA
ENST00000398851	splicing, miRNA
ENST00000394670	miRNA, editing, SMD
ENST00000574509	splicing, miRNA
ENST00000368917	miRNA, editing, SMD
ENST00000259891	SMD
ENST00000368918	miRNA, editing, SMD
ENST00000563075	splicing
ENST00000574506	editing, SMD
ENST00000549538	splicing, miRNA
ENST00000357360	miRNA
ENST00000357365	miRNA
ENST00000599528	splicing, editing
ENST00000463402	editing
ENST00000589161	splicing
ENST00000400681	splicing
ENST00000400682	splicing
ENST00000397241	splicing, editing, SMD
ENST00000400684	splicing
ENST00000400687	SMD
ENST00000400688	SMD
ENST00000609795	splicing
ENST00000609792	splicing
ENST00000490273	miRNA
ENST00000444769	splicing
ENST00000504192	editing
ENST00000490279	splicing, miRNA
ENST00000444760	editing
ENST00000444761	splicing, miRNA
ENST00000522783	splicing
ENST00000568913	splicing
ENST00000605023	splicing
ENST00000525354	splicing, miRNA, editing
ENST00000311661	miRNA
ENST00000592495	editing
ENST00000576629	splicing, miRNA, editing
ENST00000311669	splicing, miRNA
ENST00000462165	editing, SMD
ENST00000485816	splicing
ENST00000534419	splicing, editing
ENST00000299468	splicing, SMD
ENST00000414089	splicing
ENST00000559974	splicing
ENST00000310392	splicing
ENST00000521784	miRNA, editing
ENST00000559979	splicing
ENST00000414086	splicing
ENST00000310394	splicing
ENST00000444498	splicing, miRNA, SMD
ENST00000444499	splicing
ENST00000570495	miRNA, editing, SMD
ENST00000592492	splicing
ENST00000444490	miRNA
ENST00000444492	splicing
ENST00000525203	splicing, editing
ENST00000520537	editing
ENST00000605792	SMD
ENST00000261405	splicing
ENST00000381692	splicing, miRNA
ENST00000261407	splicing, miRNA, SMD
ENST00000474880	splicing, editing
ENST00000474881	splicing, miRNA
ENST00000605794	splicing
ENST00000229829	editing, SMD
ENST00000474888	splicing
ENST00000474889	splicing, miRNA
ENST00000523789	splicing
ENST00000476012	miRNA
ENST00000569733	miRNA
ENST00000561113	splicing
ENST00000567894	splicing, editing
ENST00000569736	splicing
ENST00000569735	splicing
ENST00000569734	splicing
ENST00000411562	splicing
ENST00000561509	splicing
ENST00000411560	splicing
ENST00000411566	splicing
ENST00000561500	splicing
ENST00000561503	splicing
ENST00000561504	splicing
ENST00000421992	splicing
ENST00000339570	miRNA
ENST00000368261	splicing, editing
ENST00000368262	splicing, editing
ENST00000562854	splicing, editing
ENST00000379806	splicing, editing, SMD
ENST00000562852	splicing
ENST00000415024	splicing
ENST00000368268	splicing
ENST00000415029	splicing
ENST00000381346	miRNA, editing
ENST00000381344	splicing, miRNA
ENST00000334121	miRNA, editing, SMD
ENST00000608466	splicing
ENST00000369799	splicing, miRNA
ENST00000369798	miRNA
ENST00000391299	miRNA
ENST00000391910	splicing, miRNA
ENST00000322933	splicing, miRNA
ENST00000369793	splicing
ENST00000369792	splicing
ENST00000369790	splicing
ENST00000391918	miRNA, editing
ENST00000608468	splicing
ENST00000403657	splicing, editing
ENST00000559357	splicing
ENST00000569086	splicing
ENST00000403651	splicing
ENST00000578506	splicing
ENST00000464528	miRNA
ENST00000578502	splicing, editing
ENST00000529410	splicing
ENST00000578500	splicing
ENST00000578501	splicing, miRNA
ENST00000467823	miRNA
ENST00000547144	splicing
ENST00000358913	splicing
ENST00000359039	editing, SMD
ENST00000397511	splicing, miRNA
ENST00000397514	splicing, miRNA
ENST00000397515	splicing, miRNA
ENST00000549104	splicing
ENST00000549105	splicing
ENST00000397518	splicing
ENST00000450547	splicing
ENST00000450544	splicing
ENST00000485101	splicing, miRNA
ENST00000454252	splicing, editing, SMD
ENST00000467825	miRNA
ENST00000454257	splicing
ENST00000523121	splicing
ENST00000523123	splicing
ENST00000445174	splicing
ENST00000445176	miRNA
ENST00000341285	miRNA
ENST00000453648	splicing
ENST00000511653	splicing
ENST00000336509	editing, SMD
ENST00000511656	splicing
ENST00000511654	miRNA
ENST00000529785	splicing
ENST00000526570	splicing
ENST00000529789	splicing, miRNA
ENST00000588874	splicing, miRNA
ENST00000558757	splicing, editing
ENST00000558750	splicing
ENST00000476909	splicing
ENST00000476908	editing
ENST00000507145	splicing
ENST00000476903	splicing
ENST00000476901	miRNA
ENST00000221905	splicing
ENST00000453641	miRNA
ENST00000361308	miRNA
ENST00000554620	splicing, editing
ENST00000366709	splicing, miRNA
ENST00000348987	SMD
ENST00000346061	SMD
ENST00000554628	splicing
ENST00000361302	splicing
ENST00000361303	splicing, miRNA
ENST00000464085	splicing
ENST00000438862	splicing
ENST00000438863	splicing, miRNA
ENST00000438861	splicing
ENST00000477057	splicing, miRNA
ENST00000477054	editing
ENST00000218006	splicing
ENST00000529873	miRNA
ENST00000529875	splicing
ENST00000574089	splicing
ENST00000393878	splicing
ENST00000574086	splicing
ENST00000568032	splicing
ENST00000218008	editing, SMD
ENST00000574082	splicing
ENST00000574081	splicing, editing, SMD
ENST00000413078	miRNA, editing
ENST00000357081	miRNA
ENST00000453940	miRNA
ENST00000413073	splicing, miRNA
ENST00000413077	miRNA
ENST00000393441	miRNA
ENST00000427211	miRNA
ENST00000563818	editing
ENST00000357085	miRNA, editing, SMD
ENST00000416643	splicing
ENST00000416641	splicing
ENST00000354124	miRNA
ENST00000416644	splicing
ENST00000563119	miRNA, editing, SMD
ENST00000602324	editing
ENST00000419618	splicing
ENST00000357227	miRNA
ENST00000517718	miRNA
ENST00000403842	miRNA
ENST00000452946	splicing
ENST00000238721	splicing, miRNA
ENST00000452942	splicing, miRNA, editing
[truncated: 55,305 more rows]
