# Supplementary material for: lncRNA-RNA Interactions across the Human Transcriptome
Source: PLoS One. 2016 Mar 1;11(3):e0150353. doi: 10.1371/journal.pone.0150353 (PMC4773119; doi:10.1371/journal.pone.0150353)
Supplement: S2 File — The matrix is constructed in a way that enables identification of G:T (G:U) pairs, which is distinct from default lastal behavior. (TXT) [file pone.0150353.s003.txt]

     A    C    G    T    N
A    2   -6   -6   -6   -6
C   -6    4   -6   -6   -6
G    1   -6    4   -6   -6
T   -6    1   -6    2   -6
N   -6   -6   -6   -6   -6
