# Supplementary material for: lncRNA-RNA Interactions across the Human Transcriptome
Source: PLoS One. 2016 Mar 1;11(3):e0150353. doi: 10.1371/journal.pone.0150353 (PMC4773119; doi:10.1371/journal.pone.0150353)
Supplement: S1 Table — (XLSX) [file pone.0150353.s004.xlsx]

## Sheet: Arkusz1
	#	Library	Layout	Notes	Sample
	1	ERR030872	paired	Poly(A)+, Illumina BodyMap 2.0	thyroid
	2	ERR030873	Paired	Poly(A)+, Illumina BodyMap 2.0	testes
	3	ERR030874	Paired	Poly(A)+, Illumina BodyMap 2.0	ovary
	4	ERR030875	Paired	Poly(A)+, Illumina BodyMap 2.0	white blood cells
	5	ERR030876	Paired	Poly(A)+, Illumina BodyMap 2.0	skeletal muscle
	6	ERR030877	Paired	Poly(A)+, Illumina BodyMap 2.0	prostate
	7	ERR030878	Paired	Poly(A)+, Illumina BodyMap 2.0	lymph node
	8	ERR030879	Paired	Poly(A)+, Illumina BodyMap 2.0	lung
	9	ERR030880	Paired	Poly(A)+, Illumina BodyMap 2.0	adipose
	10	ERR030881	Paired	Poly(A)+, Illumina BodyMap 2.0	adrenal
	11	ERR030882	Paired	Poly(A)+, Illumina BodyMap 2.0	brain
	12	ERR030883	Paired	Poly(A)+, Illumina BodyMap 2.0	breast
	13	ERR030884	Paired	Poly(A)+, Illumina BodyMap 2.0	colon
	14	ERR030885	Paired	Poly(A)+, Illumina BodyMap 2.0	kidney
	15	ERR030886	Paired	Poly(A)+, Illumina BodyMap 2.0	heart
	16	ERR030887	paired	Poly(A)+, Illumina BodyMap 2.0	liver
	17	ERR030888	single	Poly(A)+, Illumina BodyMap 2.0	adipose
	18	ERR030889	Single	Poly(A)+, Illumina BodyMap 2.0	adrenal
	19	ERR030890	Single	Poly(A)+, Illumina BodyMap 2.0	brain
	20	ERR030891	Single	Poly(A)+, Illumina BodyMap 2.0	breast
	21	ERR030892	Single	Poly(A)+, Illumina BodyMap 2.0	colon
	22	ERR030893	Single	Poly(A)+, Illumina BodyMap 2.0	kidney
	23	ERR030894	Single	Poly(A)+, Illumina BodyMap 2.0	heart
	24	ERR030895	Single	Poly(A)+, Illumina BodyMap 2.0	liver
	25	ERR030896	Single	Poly(A)+, Illumina BodyMap 2.0	lung
	26	ERR030897	Single	Poly(A)+, Illumina BodyMap 2.0	lymph node
	27	ERR030898	Single	Poly(A)+, Illumina BodyMap 2.0	prostate
	28	ERR030899	Single	Poly(A)+, Illumina BodyMap 2.0	skeletal muscle
	29	ERR030900	Single	Poly(A)+, Illumina BodyMap 2.0	white blood cells
	30	ERR030901	Single	Poly(A)+, Illumina BodyMap 2.0	ovary
	31	ERR030902	Single	Poly(A)+, Illumina BodyMap 2.0	testes
	32	ERR030903	Single	Poly(A)+, Illumina BodyMap 2.0	thyroid
	33	SRR020287	Single	RiboMinus depletion of rRNA	Cell line H1
	34	SRR020288	Single	RiboMinus depletion of rRNA	Cell line H2
	35	SRR020289	Single	RiboMinus depletion of rRNA	Cell line H3
	36	SRR020290	Single	RiboMinus depletion of rRNA	Cell line H4
	37	SRR020291	Single	RiboMinus depletion of rRNA	Cell line H5
	38	SRR020292	Single	RiboMinus depletion of rRNA	Cell line IMR90
	39	SRR020293	Single	RiboMinus depletion of rRNA	Cell line IMR91
	40	SRR020294	Single	RiboMinus depletion of rRNA	Cell line IMR92
	41	SRR020295	Single	RiboMinus depletion of rRNA	Cell line IMR93
	42	SRR037695	Single	RiboMinus depletion of rRNA	CD4+ T cells
	43	SRR037696	Single	RiboMinus depletion of rRNA	CD4+ T cells
	44	SRR037697	Single	RiboMinus depletion of rRNA	CD4+ T cells
	45	SRR037698	Single	RiboMinus depletion of rRNA	CD4+ T cells
	46	SRR037699	Single	RiboMinus depletion of rRNA	CD4+ T cells
	47	SRR037700	Single	RiboMinus depletion of rRNA	CD4+ T cells
	48	SRR037701	Single	RiboMinus depletion of rRNA	CD4+ T cells
	49	SRR037702	Single	RiboMinus depletion of rRNA	CD4+ T cells
	50	SRR037703	Single	RiboMinus depletion of rRNA	CD4+ T cells
	51	SRR037704	Single	RiboMinus depletion of rRNA	CD4+ T cells
	52	SRR037705	Single	RiboMinus depletion of rRNA	CD4+ T cells
	53	SRR037706	Single	RiboMinus depletion of rRNA	CD4+ T cells
	54	SRR037707	Single	RiboMinus depletion of rRNA	CD4+ T cells
	55	SRR037708	Single	RiboMinus depletion of rRNA	CD4+ T cells
	56	SRR037709	Single	RiboMinus depletion of rRNA	CD4+ T cells
	57	SRR317060	paired	Poly(A)- RNA longer than 200 nt, nuclear fraction, mapped as stranded	B-lymphocyte, lymphoblastoid
	58	SRR317068	paired	Poly(A)- RNA longer than 200 nt, nuclear fraction	HUVEC
	59	SRR317069	paired	Poly(A)- RNA longer than 200 nt, nuclear fraction, mapped as stranded	HUVEC
	60	SRR534297	paired	Poly(A)+ RNA longer than 200 nt, nuclear fraction	Cell line A549
	61	SRR534298	paired	Poly(A)+ RNA longer than 200 nt, nuclear fraction	Cell line A549
	62	SRR534303	paired	Poly(A)+ RNA longer than 200 nt, nuclear fraction, mapped as stranded	Cell line SK-N-SH
	63	SRR534304	paired	Poly(A)+ RNA longer than 200 nt, nuclear fraction, mapped as stranded	Cell line SK-N-SH
